# Supplementary material for: The accuracy of intraocular lens power calculation formulas based on artificial intelligence in highly myopic eyes: a systematic review and network meta-analysis
Source: Front Public Health. 2023 Nov 9;11:1279718. doi: 10.3389/fpubh.2023.1279718 (PMC10670805; doi:10.3389/fpubh.2023.1279718)
Supplement: Supplementary file 1 [file Table_1.XLSX]

## Sheet: Sheet1
Formula	Classification	Year	Brief description
Kane	AI based	2016	Based on AL, K, ACD, LT (optional), CCT (optional), Gender, A constant, Post-operative refractive target. Blended approach (AI, regression and vergence)
Ladas Super Formula	AI based	2015	Applies most ideal calculations from other formulas (SRK/T, Hoffer Q, Holladay 1, Holladay, Haigis, etc.)
Hill-RBF			Based on AL, K, ACD, LT (optional), WTW (optional), CCT (optional), A-constant, Post-operative refractive target
Version 2.0	AI based	2018	Excludes out-of-bounds values Might be significantly influenced by LT
Version 3.0	AI based	2020
All	AI based	2018	Version 2.0 with out-of-bounds values
XGBoost	AI based	2020	Based on XGBoost machine learning regression technique Incorporates several clinical features and the BUII formula results Targets at highly or extremely myopic eyes
K6	AI based	2020	Transforms the optical biometer's AL to be the distance from the anterior cornea to the retinal pigment epithelium Uses a proprietary estimated lens position calculation based on postoperative measurement of 245 eyes
FullMonte IOL	AI based		Uses a Monte Carlo Markov Chain simulator to produce its refractive predictions
Olsen	Traditional	2014	Ray-tracing Based on ACD, LT and post-operative refractive target
Barrett Universal II	Traditional	2010	Based on AL, K, ACD, LT (optional), WTW (optional), LF/DF, A-constant, Post-operative refractive target Formula not publicly available
SRK/T
SRK/T	Traditional	1990	Based on AL, K, A-constant and post-operative refractive target
SRK/T_WK	Traditional		SRK/T formula with WK adjustment
SRK/T_MWK	Traditional		SRK/T formula with modified WK adjustment
Holladay 1
Holladay 1	Traditional	1988	Based on AL, K, SF and post-operative refractive target
Holladay 1_WK	Traditional		Holladay 1 formula with WK adjustment
Holladay 1_MWK	Traditional		Holladay 1 formula with modified WK adjustment
Holladay 2	Traditional	1995	Based on AL, K, ACD, LT, WTW, CCT, Age, A-constant/ACD/SF and post-operative refractive target
Hoffer Q	Traditional	1993	Based on AL, K, pACD and post-operative refractive target
Haigis
Haigis	Traditional	2004	Based on AL, K, ACD, 3 constants (a0, a1 which is associated with measured ACD, a2 which is associated with measured AL) and post-operative refractive target
Haigis_WK	Traditional		Haigis formula with WK adjustment
Emmetropia Verifying Optical (EVO)	Traditional	2019	Based on AL, K, ACD, A-constant, LT (optional), CCT (optional), corneal refractive LVC status and post-operative refractive target
